# Supplementary material for: Summary data‐based Mendelian randomization and single‐cell RNA sequencing analyses identify immune associations with low‐level LGALS9 in sepsis
Source: J Cell Mol Med. 2024 Jul 23;28(14):e18559. doi: 10.1111/jcmm.18559 (PMC11265992; doi:10.1111/jcmm.18559)
Supplement: Supplementary file 1 — Data S1. [file JCMM-28-e18559-s001.xlsx]

## Sheet: GO_enrich_SMR_gene
ONTOLOGY	ID	Description	pvalue	p.adjust	qvalue	geneID	Count
BP	GO:0032731	positive regulation of interleukin-1 beta production	2.83e-06	0.000842132	0.000400492	ORM2/ORM1/LGALS9	3
BP	GO:0032732	positive regulation of interleukin-1 production	4.64e-06	0.000842132	0.000400492	ORM2/ORM1/LGALS9	3
BP	GO:0032760	positive regulation of tumor necrosis factor production	1.31e-05	0.000965454	0.00045914	ORM2/ORM1/LGALS9	3
BP	GO:1903557	positive regulation of tumor necrosis factor superfamily cytokine production	1.47e-05	0.000965454	0.00045914	ORM2/ORM1/LGALS9	3
BP	GO:0032611	interleukin-1 beta production	1.6e-05	0.000965454	0.00045914	ORM2/ORM1/LGALS9	3
BP	GO:0032651	regulation of interleukin-1 beta production	1.6e-05	0.000965454	0.00045914	ORM2/ORM1/LGALS9	3
BP	GO:0032612	interleukin-1 production	2.57e-05	0.00116727	0.000555118	ORM2/ORM1/LGALS9	3
BP	GO:0032652	regulation of interleukin-1 production	2.57e-05	0.00116727	0.000555118	ORM2/ORM1/LGALS9	3
BP	GO:0032640	tumor necrosis factor production	7.18e-05	0.00235476	0.00111985	ORM2/ORM1/LGALS9	3
BP	GO:0032680	regulation of tumor necrosis factor production	7.18e-05	0.00235476	0.00111985	ORM2/ORM1/LGALS9	3
BP	GO:0071706	tumor necrosis factor superfamily cytokine production	7.78e-05	0.00235476	0.00111985	ORM2/ORM1/LGALS9	3
BP	GO:1903555	regulation of tumor necrosis factor superfamily cytokine production	7.78e-05	0.00235476	0.00111985	ORM2/ORM1/LGALS9	3
BP	GO:0006953	acute-phase response	0.000227189	0.00634382	0.00301693	ORM2/ORM1	2
CC	GO:0035580	specific granule lumen	0.000637051	0.00929486	0.00547907	ORM2/ORM1	2
CC	GO:0031093	platelet alpha granule lumen	0.000743589	0.00929486	0.00547907	ORM2/ORM1	2
CC	GO:0031091	platelet alpha granule	0.001366	0.0113834	0.00671019	ORM2/ORM1	2
CC	GO:0062023	collagen-containing extracellular matrix	0.00197905	0.0123691	0.00729125	ORM2/ORM1/LGALS9	3
BP	GO:0032720	negative regulation of tumor necrosis factor production	0.000585092	0.0149019	0.00708688	ORM1/LGALS9	2
BP	GO:1903556	negative regulation of tumor necrosis factor superfamily cytokine production	0.000615781	0.0149019	0.00708688	ORM1/LGALS9	2
CC	GO:0072562	blood microparticle	0.00351209	0.0172696	0.0101799	ORM2/ORM1	2
CC	GO:0042581	specific granule	0.00414469	0.0172696	0.0101799	ORM2/ORM1	2
BP	GO:0001819	positive regulation of cytokine production	0.00120177	0.0267787	0.0127351	ORM2/ORM1/LGALS9	3
BP	GO:0002526	acute inflammatory response	0.0012541	0.0267787	0.0127351	ORM2/ORM1	2
MF	GO:0043225	ATPase-coupled inorganic anion transmembrane transporter activity	0.00541989	0.0446139	0.0219156	ABCC1	1
MF	GO:0035673	oligopeptide transmembrane transporter activity	0.00596043	0.0446139	0.0219156	ABCC1	1
MF	GO:0008559	ABC-type xenobiotic transporter activity	0.00758044	0.0446139	0.0219156	ABCC1	1
MF	GO:0015562	efflux transmembrane transporter activity	0.00758044	0.0446139	0.0219156	ABCC1	1
MF	GO:0004559	alpha-mannosidase activity	0.00811992	0.0446139	0.0219156	MANEA	1
MF	GO:0070492	oligosaccharide binding	0.00811992	0.0446139	0.0219156	LGALS9	1
MF	GO:1904680	peptide transmembrane transporter activity	0.00811992	0.0446139	0.0219156	ABCC1	1
MF	GO:0015923	mannosidase activity	0.00865913	0.0446139	0.0219156	MANEA	1
MF	GO:0030246	carbohydrate binding	0.00892277	0.0446139	0.0219156	SIGLEC7/LGALS9	2
CC	GO:0034774	secretory granule lumen	0.0159376	0.0455812	0.0268689	ORM2/ORM1	2
CC	GO:0060205	cytoplasmic vesicle lumen	0.0162198	0.0455812	0.0268689	ORM2/ORM1	2
CC	GO:0031983	vesicle lumen	0.0164092	0.0455812	0.0268689	ORM2/ORM1	2
MF	GO:0033691	sialic acid binding	0.0118889	0.0486362	0.0238915	SIGLEC7	1
MF	GO:0072349	modified amino acid transmembrane transporter activity	0.0118889	0.0486362	0.0238915	ABCC1	1

## Sheet: LGALS9_target
Gene	genemapper	BETA	ARACNe	GENIE3	TRRUST	Sum
CCR1	0	0	1	1	0	2
CTSS	0	0	1	1	0	2
EPSTI1	0	0	1	1	0	2
GPA33	0	0	1	1	0	2
IL17C	0	0	1	1	0	2
IL2RG	0	0	1	1	0	2
IRF8	0	0	1	1	0	2
MYB	0	0	1	1	0	2
NEUROG3	0	0	1	1	0	2
NOD2	0	0	1	1	0	2
RETN	0	0	1	1	0	2
S100A9	0	0	1	1	0	2
ADAM8	0	0	1	1	0	2
ADAMDEC1	0	0	1	1	0	2
ADAMTS14	0	0	1	1	0	2
ADCY7	0	0	1	1	0	2
AIM2	0	0	1	1	0	2
ANKRD22	0	0	1	1	0	2
ANO9	0	0	1	1	0	2
ARRDC5	0	0	1	1	0	2
BIK	0	0	1	1	0	2
BTNL8	0	0	1	1	0	2
C1orf56	0	0	1	1	0	2
CAPN8	0	0	1	1	0	2
CARD16	0	0	1	1	0	2
CASP5	0	0	1	1	0	2
CCDC88B	0	0	1	1	0	2
CCR8	0	0	1	1	0	2
CD300A	0	0	1	1	0	2
CDX1	0	0	1	1	0	2
CLLU1OS	0	0	1	1	0	2
CLSPN	0	0	1	1	0	2
CXCL3	0	0	1	1	0	2
DEF6	0	0	1	1	0	2
DUSP15	0	0	1	1	0	2
FCAR	0	0	1	1	0	2
FCHO1	0	0	1	1	0	2
FCRL4	0	0	1	1	0	2
GMIP	0	0	1	1	0	2
GNA15	0	0	1	1	0	2
HSH2D	0	0	1	1	0	2
KIF21B	0	0	1	1	0	2
KRT38	0	0	1	1	0	2
LGALS9B	0	0	1	1	0	2
LGALS9C	0	0	1	1	0	2
LY75	0	0	1	1	0	2
MIR4261	0	0	1	1	0	2
MIR650	0	0	1	1	0	2
MST1R	0	0	1	1	0	2
MYOT	0	0	1	1	0	2
NCF4	0	0	1	1	0	2
PLAC8	0	0	1	1	0	2
PPP2R1A	0	0	1	1	0	2
PTPN22	0	0	1	1	0	2
PYCARD	0	0	1	1	0	2
RAC2	0	0	1	1	0	2
RIPK3	0	0	1	1	0	2
SEL1L3	0	0	1	1	0	2
SLC28A3	0	0	1	1	0	2
SORT1	0	0	1	1	0	2
SPEF1	0	0	1	1	0	2
SPPL3	0	0	1	1	0	2
TAS2R43	0	0	1	1	0	2
TMEM190	0	0	1	1	0	2
TRIM4	0	0	1	1	0	2
UNK	0	0	1	1	0	2
URGCP	0	0	1	1	0	2
VIPR2	0	0	1	1	0	2
VPS37D	0	0	1	1	0	2
ZC3H12A	0	0	1	1	0	2

## Sheet: GO_KEGG_enrich_LGALS9_target
Category	Term	Count	PValue	Genes
GOTERM	positive regulation of NF-kappaB transcription factor activity	7	1.5e-05	PYCARD, AIM2, RIPK3, ADAM8, CARD16, NOD2, S100A9
KEGG	NOD-like receptor signaling pathway	7	3.54e-05	PYCARD, AIM2, CASP5, RIPK3, CARD16, NOD2, CXCL3
GOTERM	cellular response to lipopolysaccharide	7	4.32e-05	PYCARD, ZC3H12A, IRF8, CARD16, NOD2, CXCL3, FCAR
GOTERM	positive regulation of defense response to virus by host	4	0.000197	PYCARD, AIM2, ZC3H12A, PTPN22
GOTERM	immune response	9	0.000231	PYCARD, ADAMDEC1, AIM2, LY75, IRF8, CCR8, IL2RG, CTSS, FCAR
GOTERM	negative regulation of interferon-gamma production	4	0.000505	ZC3H12A, NOD2, LGALS9C, LGALS9B
GOTERM	inflammatory response	8	0.000508	PYCARD, AIM2, ZC3H12A, LY75, ADAM8, CXCL3, IL17C, S100A9
GOTERM	apoptotic process	9	0.000832	PYCARD, AIM2, CASP5, PPP2R1A, BIK, ZC3H12A, CARD16, S100A9, CTSS
GOTERM	pattern recognition receptor signaling pathway	3	0.0010548	PYCARD, AIM2, NOD2
GOTERM	T cell receptor signaling pathway	5	0.001161	BTNL8, FCHO1, ZC3H12A, PTPN22, SPPL3
GOTERM	regulation of apoptotic process	6	0.0011797	PYCARD, CASP5, RIPK3, BIK, CARD16, NOD2
GOTERM	positive regulation of interleukin-1 beta production	4	0.00133784	PYCARD, AIM2, CARD16, NOD2
GOTERM	phagocytosis	4	0.00151821	NCF4, IRF8, MST1R, NOD2
GOTERM	negative regulation of NF-kappaB transcription factor activity	4	0.00351849	PYCARD, AIM2, ZC3H12A, NOD2
GOTERM	proteolysis	7	0.00360686	CAPN8, ADAMDEC1, ADAMTS14, CASP5, ADAM8, CARD16, CTSS
GOTERM	pyroptosis	3	0.00541701	PYCARD, AIM2, CARD16
GOTERM	positive regulation of T cell activation	3	0.00541701	PYCARD, CCDC88B, FCHO1
GOTERM	positive regulation of inflammatory response	4	0.00602948	PYCARD, AIM2, CARD16, S100A9
GOTERM	T cell homeostasis	3	0.006732	AIM2, RIPK3, PPP2R1A
GOTERM	negative regulation of cytokine production involved in inflammatory response	3	0.00817687	PYCARD, ZC3H12A, ADCY7
GOTERM	positive regulation of phagocytosis	3	0.0114425	PYCARD, NOD2, IL2RG
GOTERM	regulation of T cell receptor signaling pathway	2	0.0128925	CD300A, PTPN22
GOTERM	NLRP3 inflammasome complex assembly	2	0.0192773	PYCARD, AIM2
GOTERM	positive regulation of oxidoreductase activity	2	0.0224544	RIPK3, NOD2
GOTERM	signal transduction	10	0.0242214	PYCARD, HSH2D, VIPR2, RIPK3, RAC2, CARD16, MST1R, RETN, DUSP15, IL2RG
GOTERM	positive regulation of protein K63-linked ubiquitination	2	0.0256214	PTPN22, NOD2
GOTERM	positive regulation of MAP kinase activity	3	0.0258499	ADAM8, MST1R, NOD2
GOTERM	positive regulation of interferon-gamma production	3	0.0271075	PYCARD, IRF8, PTPN22
KEGG	Cytosolic DNA-sensing pathway	3	0.0276259	PYCARD, AIM2, RIPK3
KEGG	Chemokine signaling pathway	4	0.0282071	RAC2, CCR8, CXCL3, ADCY7
GOTERM	negative regulation of tumor necrosis factor production	3	0.0283895	ZC3H12A, PTPN22, NOD2
GOTERM	cellular response to muramyl dipeptide	2	0.0287783	PTPN22, NOD2
GOTERM	defense response	3	0.031025	PYCARD, MST1R, NOD2
GOTERM	positive regulation of cysteine-type endopeptidase activity	2	0.0319251	PYCARD, AIM2
GOTERM	positive regulation of T cell differentiation in thymus	2	0.0350619	ADAM8, IL2RG
GOTERM	regulation of adaptive immune response	2	0.0350619	RIPK3, ADCY7
GOTERM	positive regulation of JNK cascade	3	0.0409649	PYCARD, NOD2, DUSP15
GOTERM	defense response to virus	4	0.0411287	PYCARD, AIM2, RIPK3, ZC3H12A
GOTERM	leukocyte migration involved in inflammatory response	2	0.0413055	ADAM8, S100A9
GOTERM	cellular response to interferon-gamma	3	0.0417155	IRF8, CARD16, FCAR
KEGG	IL-17 signaling pathway	3	0.0417901	CXCL3, IL17C, S100A9
GOTERM	regulation of inflammatory response	3	0.0439983	CASP5, CARD16, NOD2
KEGG	Viral protein interaction with cytokine and cytokine receptor	3	0.0467269	CCR8, CXCL3, IL2RG
GOTERM	negative regulation of CD4-positive, alpha-beta T cell proliferation	2	0.0475094	LGALS9C, LGALS9B
